# Supplementary material for: Identification of Critical Amino Acids of Coxsackievirus A10 Associated with Cell Tropism and Viral RNA Release during Uncoating
Source: Viruses. 2023 Oct 18;15(10):2114. doi: 10.3390/v15102114 (PMC10611408; doi:10.3390/v15102114)
Supplement: Supplementary file 1 [file viruses-15-02114-s001.zip]

Archive with 1 entries (1 files):
- viruses-2646831-supplementary.pdf
